# Supplementary material for: Southeast Asian clearwing moths buzz like their model bees
Source: Front Zool. 2021 Jul 7;18:35. doi: 10.1186/s12983-021-00419-8 (PMC8262067; doi:10.1186/s12983-021-00419-8)
Supplement: Supplementary file 8 — Additional file 8. Results of acoustic calculations of every analysed individual in Hertz. Abbreviations: 3rdQ – third frequency quartile, StDev - standard deviation of the frequency spectrum, Fpeak – dominant frequency, F0peak – fundamental frequency, F1peak – frequency of the first component above the pitch, F2peak - frequency of the second component above the pitch. [file 12983_2021_419_MOESM8_ESM.xlsx]

## Sheet: matrix_1
species	file	individual	3rdQ	StDev	Fpeak	F0peak	F1peak	F2peak
Amegilla	N1_Amegilla-u-1.wav	N1_ame	617.319	270.966	254.326	254.28	519.246	790.274
Amegilla	N1_Amegilla-u-2.wav	N1_ame	945.617	314.842	520.974	260.705	520.945	782.34
Amegilla	N1_Amegilla-u-3.wav	N1_ame	687.142	278.742	520.694	261.173	520.703	796.034
Amegilla	N1_Amegilla-u-4.wav	N1_ame	644.531	258.121	259.825	259.836	521.589	774.04
Amegilla	N1_Amegilla-u-5.wav	N1_ame	755.343	240.418	526.796	266.112	526.792	785.193
Amegilla	N2_Amegilla-u-1.wav	N2_ame	779.257	354.445	500.429	251.533	500.438	749.7
Amegilla	N2_Amegilla-u-2.wav	N2_ame	885.403	305.3	515.794	265.04	515.798	794.249
Amegilla	N2_Amegilla-u-3.wav	N2_ame	766.356	220.726	512.042	262.918	512.058	758.702
Amegilla	N2_Amegilla-u-4.wav	N2_ame	713.678	233.988	503.495	263.326	503.494	755.432
Amegilla	N2_Amegilla-u-6.wav	N2_ame	810.938	240.517	484.865	246.98	484.867	724.57
A_florea	N1_bee_orange-u-1.wav	N1_flor	540.735	201.521	194.732	194.727	401.39	620.823
A_florea	N1_bee_orange-u-3.wav	N1_flor	544.188	193.975	232.72	232.741	465.914	698.055
A_florea	N1_bee_orange-u-4.wav	N1_flor	547.626	175.152	234.898	234.887	468.759	712.383
A_florea	N1_bee_orange-u-5.wav	N1_flor	539.171	150.269	256.63	256.646	508.669	741.778
A_florea	N2_bee_orange-u-1.wav	N2_flor	531.692	181.621	234.47	234.471	474.495	703.072
A_florea	N2_bee_orange-u-2.wav	N2_flor	466.833	227.211	186.001	185.984	371.159	562.311
A_florea	N2_bee_orange-u-3.wav	N2_flor	520.996	162.537	239.283	239.288	468.51	728.026
A_florea	N2_bee_orange-u-4.wav	N2_flor	553.031	205.72	235.089	235.078	489.727	699.293
A_florea	N2_bee_orange-u-5.wav	N2_flor	535.76	173.492	233.526	233.519	484.689	673.681
A_florea	N3_bee_orange-u-1.wav	N3_flor	487.783	203.769	204.86	204.851	421.78	622.621
A_florea	N3_bee_orange-u-2.wav	N3_flor	484.418	161.549	216.65	211.297	429.928	640.868
A_florea	N3_bee_orange-u-3.wav	N3_flor	482.675	158.403	211.283	211.28	421.7	632.52
A_florea	N3_bee_orange-u-4.wav	N3_flor	481.25	164.809	207.214	207.214	405.166	606.242
A_florea	N3_bee_orange-u-5.wav	N3_flor	471.298	167.117	215.735	215.721	423.012	639.621
H_hyaloptera	N1_H_bantanakai-u-1.wav	N1_ban	319.643	159.392	122.863	122.846	252.2	388.921
H_hyaloptera	N1_H_bantanakai-u-2.wav	N1_ban	287.833	94.702	124.815	124.819	248.243	406.404
H_hyaloptera	N1_H_bantanakai-u-3.wav	N1_ban	312.549	152.894	130.117	130.147	254.961	398.861
H_hyaloptera	N1_H_bantanakai-u-4.wav	N1_ban	348.571	144.087	123.191	123.195	252.701	388.045
H_hyaloptera	N1_H_bantanakai-u-5.wav	N1_ban	315.05	186.208	129.53	129.504	259.009	396.975
H_hyaloptera	N2_H_bantanakai-u-1.wav	N2_ban	314.11	130.992	122.815	122.81	252.181	388.638
H_hyaloptera	N2_H_bantanakai-u-2.wav	N2_ban	275.602	109.248	122.155	122.115	248.98	368.229
H_hyaloptera	N2_H_bantanakai-u-3.wav	N2_ban	364.156	177.789	124.122	124.162	249.798	374.953
H_hyaloptera	N2_H_bantanakai-u-4.wav	N2_ban	293.866	103.594	122.776	122.757	250.827	380.699
H_hyaloptera	N2_H_bantanakai-u-5.wav	N2_ban	317.873	152.767	128.815	128.818	257.31	393.721
H_hyaloptera	N3_H_bantanakai-u-1.wav	N3_ban	284.636	178.951	122.253	122.352	245.022	371.783
H_hyaloptera	N3_H_bantanakai-u-2.wav	N3_ban	280.369	117.99	128.777	128.768	258.475	386.149
H_hyaloptera	N3_H_bantanakai-u-3.wav	N3_ban	269.641	97.285	119.098	119.109	236.5	369.866
H_hyaloptera	N3_H_bantanakai-u-5.wav	N3_ban	293.593	91.379	125.379	125.363	260.82	398.569
H_hyaloptera	N4_H_bantanakai-u-1.wav	N4_ban	295.988	117.082	123.52	123.537	246.275	378.229
H_hyaloptera	N4_H_bantanakai-u-2.wav	N4_ban	266.389	96.735	124.087	124.082	247.972	371.397
H_hyaloptera	N4_H_bantanakai-u-4.wav	N4_ban	270.073	81.786	131.437	131.441	257.505	389.948
H_hyaloptera	N4_H_bantanakai-u-5.wav	N4_ban	254.684	127.762	127.931	127.957	238.247	370.638
H_hyaloptera	N5_H_bantanakai-u-1.wav	N5_ban	270.783	112.578	128.595	128.602	257.548	380.693
H_hyaloptera	N5_H_bantanakai-u-3.wav	N5_ban	272.509	120.486	129.994	129.996	260.421	395.224
H_hyaloptera	N5_H_bantanakai-u-4.wav	N5_ban	282.391	156.922	128.706	128.727	257.218	385.575
H_hyaloptera	N5_H_bantanakai-u-5.wav	N5_ban	267.2	138.799	126.325	126.319	257.575	384.061
H_pahangensis	N10_H_pahangensis-u-1.wav	N10_pah	263.695	105.708	119.444	119.462	238.315	350.083
H_pahangensis	N10_H_pahangensis-u-2.wav	N10_pah	286.81	126.201	117.491	117.486	235.07	321.64
H_pahangensis	N10_H_pahangensis-u-3.wav	N10_pah	342.791	123.716	125.641	125.646	251.618	376.758
H_pahangensis	N10_H_pahangensis-u-4.wav	N10_pah	276.543	147.682	111.103	111.078	225.916	328.527
H_pahangensis	N11_H_pahangensis-u-1.wav	N11_pah	275.465	116.761	117.417	117.416	226.285	335.742
H_pahangensis	N11_H_pahangensis-u-2.wav	N11_pah	386.856	212.655	124.626	124.589	258.226	389.302
H_pahangensis	N11_H_pahangensis-u-4.wav	N11_pah	287.017	126.81	116.783	116.783	231.375	352.429
H_pahangensis	N11_H_pahangensis-u-5.wav	N11_pah	315.844	111.723	121.794	121.794	240.905	373.775
H_pahangensis	N12_H_pahangensis-u-1.wav	N12_pah	363.806	145.853	117.852	117.762	224.828	345.406
H_pahangensis	N12_H_pahangensis-u-2.wav	N12_pah	239.607	113.285	108.139	108.144	213.661	320.388
H_pahangensis	N13_H_pahangensis-u-1.wav	N13_pah	357.78	224.748	138.938	138.948	278.123	409.343
H_pahangensis	N13_H_pahangensis-u-2.wav	N13_pah	276.156	164.098	139.023	139.046	279.894	420.573
H_pahangensis	N13_H_pahangensis-u-4.wav	N13_pah	373.058	269.764	134.382	134.339	262.275	395.133
H_pahangensis	N13_H_pahangensis-u-5.wav	N13_pah	309.726	132.311	134.639	134.638	266.186	406.139
H_pahangensis	N14_H_pahangensis-u-1.wav	N14_pah	291.321	190.552	118.769	118.758	230.414	340.181
H_pahangensis	N14_H_pahangensis-u-2.wav	N14_pah	290.485	271.261	114.209	114.204	236.318	347.864
H_pahangensis	N14_H_pahangensis-u-3.wav	N14_pah	275.691	129.177	119.63	119.602	245.993	366.445
H_pahangensis	N14_H_pahangensis-u-4.wav	N14_pah	343.741	267.437	119.676	119.675	234.396	346.032
H_pahangensis	N14_H_pahangensis-u-5.wav	N14_pah	283.953	145.02	111.457	111.454	234.038	351.348
H_pahangensis	N15_H_pahangensis-u-1.wav	N15_pah	271.549	167.69	122.409	122.415	243.787	366.87
H_pahangensis	N15_H_pahangensis-u-2.wav	N15_pah	276.481	191.054	114.405	114.395	234.45	338.982
H_pahangensis	N15_H_pahangensis-u-3.wav	N15_pah	303.474	245.093	120.71	120.735	242.676	370.83
H_pahangensis	N15_H_pahangensis-u-4.wav	N15_pah	349.943	305.22	113.771	113.78	221.008	351.937
H_pahangensis	N15_H_pahangensis-u-5.wav	N15_pah	275.473	164.801	118.37	118.38	244.383	352.987
H_pahangensis	N1_H_pahangensis-u-1.wav	N1_pah	390.726	359.079	142.626	142.623	282.372	416.884
H_pahangensis	N1_H_pahangensis-u-4.wav	N1_pah	296.846	239.705	134.331	134.331	278.113	392.879
H_pahangensis	N2_H_pahangensis-u-1.wav	N2_pah	272.786	170.023	126.318	126.306	258.609	384.624
H_pahangensis	N2_H_pahangensis-u-2.wav	N2_pah	312.52	292.974	133.021	133.02	268.263	389.775
H_pahangensis	N2_H_pahangensis-u-3.wav	N2_pah	272.616	170.461	124.337	124.548	244.338	368.716
H_pahangensis	N2_H_pahangensis-u-4.wav	N2_pah	303.353	265.515	135.446	135.444	271.681	406.493
H_pahangensis	N2_H_pahangensis-u-5.wav	N2_pah	292.892	157.889	124.282	124.268	247.03	374.36
H_pahangensis	N3_H_pahangensis-u-1.wav	N3_pah	309.349	227.309	130.847	130.837	260.681	392.273
H_pahangensis	N3_H_pahangensis-u-2.wav	N3_pah	298.508	155.165	130.948	130.942	261.339	391.958
H_pahangensis	N3_H_pahangensis-u-3.wav	N3_pah	302.856	250.563	123.941	123.95	248.9	364.624
H_pahangensis	N3_H_pahangensis-u-4.wav	N3_pah	332.703	277.514	130.885	130.916	257.212	395.7
H_pahangensis	N4_H_pahangensis-u-1.wav	N4_pah	313.183	130.976	126.736	126.733	266.355	393.192
H_pahangensis	N4_H_pahangensis-u-2.wav	N4_pah	282.286	106.643	130.114	130.121	266.831	397.099
H_pahangensis	N4_H_pahangensis-u-3.wav	N4_pah	268.938	91.094	130.139	130.169	259.096	387.172
H_pahangensis	N4_H_pahangensis-u-4.wav	N4_pah	308.535	126.691	131.086	131.091	261.376	385.735
H_pahangensis	N4_H_pahangensis-u-5.wav	N4_pah	296.632	94.94	132.475	132.475	257.685	389.67
H_pahangensis	N5_H_pahangensis-u-1.wav	N5_pah	277.062	128.872	132.728	132.745	265.806	398.72
H_pahangensis	N5_H_pahangensis-u-2.wav	N5_pah	285.157	120.929	122.034	122.04	241.217	360.805
H_pahangensis	N5_H_pahangensis-u-3.wav	N5_pah	240.143	111.158	126.581	126.598	258.092	381.262
H_pahangensis	N6_H_pahangensis-u-1.wav	N6_pah	270.418	112.968	125.887	125.896	251.252	377.476
H_pahangensis	N6_H_pahangensis-u-2.wav	N6_pah	248.96	81.388	125.532	125.533	251.692	376.211
H_pahangensis	N6_H_pahangensis-u-3.wav	N6_pah	263.216	135.718	124.564	124.587	248.415	373.567
H_pahangensis	N6_H_pahangensis-u-4.wav	N6_pah	300.141	252.908	126.171	126.131	246.81	386.077
H_pahangensis	N6_H_pahangensis-u-5.wav	N6_pah	251.437	96.01	121.931	121.931	243.788	368.978
H_pahangensis	N7_H_pahangensis-u-1.wav	N7_pah	337.747	126.991	125.994	126.014	261.398	395.931
H_pahangensis	N7_H_pahangensis-u-2.wav	N7_pah	326.261	133.619	125.351	125.346	259.005	385.713
H_pahangensis	N7_H_pahangensis-u-3.wav	N7_pah	351.506	145.392	125.725	125.722	252.015	394.861
H_pahangensis	N7_H_pahangensis-u-4.wav	N7_pah	286.111	91.219	138.128	138.121	283.114	374.775
H_pahangensis	N7_H_pahangensis-u-5.wav	N7_pah	304.91	139.719	130.961	130.919	260.54	390.697
H_pahangensis	N7_H_pahangensis-u-6.wav	N7_pah	301.367	107.312	117.997	118.001	239.403	363.479
H_pahangensis	N8_H_pahangensis-u-1.wav	N8_pah	350.203	145.715	119.417	119.43	233.802	370.34
H_pahangensis	N8_H_pahangensis-u-2.wav	N8_pah	288.711	136.796	123.455	123.459	258.797	374.42
H_pahangensis	N8_H_pahangensis-u-3.wav	N8_pah	354.462	142.909	124.653	124.643	247.941	382.506
H_pahangensis	N9_H_pahangensis-u-1.wav	N9_pah	355.631	132.065	135.371	135.41	269.96	412.124
H_pahangensis	N9_H_pahangensis-u-2.wav	N9_pah	377.343	202.517	132.349	132.38	266.798	406.833
H_pahangensis	N9_H_pahangensis-u-3.wav	N9_pah	346.281	130.301	131.414	131.407	267.466	398.523
H_pahangensis	N9_H_pahangensis-u-4.wav	N9_pah	343.661	137.283	130.078	130.07	261.161	395.748
H_pahangensis	N9_H_pahangensis-u-5.wav	N9_pah	352.658	135.624	122.957	122.924	239.279	380.305
T_collina	N1_T_collina-u-3.wav	N1_coll	338.866	167.869	119.992	119.945	242.394	375.817
T_collina	N1_T_collina-u-4.wav	N1_coll	279.147	97.462	123.192	123.194	247.486	368.24
T_collina	N2_T_collina-u-1.wav	N2_coll	316.813	134.151	123.285	123.277	251.321	368.584
T_collina	N2_T_collina-u-2.wav	N2_coll	322.833	199.994	123.615	123.63	241.429	363.468
T_collina	N2_T_collina-u-3.wav	N2_coll	328.039	170.356	128.157	128.136	238.646	366.327
T_collina	N2_T_collina-u-4.wav	N2_coll	294.466	191.937	123.879	123.902	248.063	372.683
T_collina	N2_T_collina-u-5.wav	N2_coll	305.923	119.165	120.747	120.76	241.903	363.404
T_collina	N3_T_collina-u-1.wav	N3_coll	237.044	73.712	124.084	124.08	243.961	375.133
T_collina	N3_T_collina-u-2.wav	N3_coll	255.992	101.88	115.525	115.544	234.442	352.806
T_collina	N3_T_collina-u-3.wav	N3_coll	290.461	158.376	126.966	126.98	251.129	403.818
T_collina	N3_T_collina-u-4.wav	N3_coll	268.239	92.981	122.629	122.648	252.584	372.423
T_collina	N3_T_collina-u-5.wav	N3_coll	255.148	112.674	113.654	113.547	229.908	330.854
T_collina	N4_T_collina-u-1.wav	N4_coll	316.769	178.499	119.972	119.962	240.232	358.593
T_collina	N4_T_collina-u-2.wav	N4_coll	325.58	121.244	122.949	122.953	240.196	376.39
T_collina	N4_T_collina-u-3.wav	N4_coll	297.642	97.345	120.644	120.67	242.409	363.057
T_collina	N4_T_collina-u-4.wav	N4_coll	363.906	177.441	125.446	125.457	252.271	389.238
T_collina	N5_T_collina-u-1.wav	N5_coll	302.479	139.121	108.453	108.448	217.831	326.291
T_collina	N5_T_collina-u-2.wav	N5_coll	269.729	87.98	112.994	112.994	223.143	355.056
T_collina	N5_T_collina-u-4.wav	N5_coll	271.394	149.26	113.91	113.907	229.537	337.58
T_collina	N5_T_collina-u-5.wav	N5_coll	298.613	110.267	110.175	110.202	220.32	328.826
T_collina	N6_T_collina-u-1.wav	N6_coll	312.618	111.118	127.569	127.596	253.363	387.254
T_collina	N6_T_collina-u-2.wav	N6_coll	274.538	167.963	119.036	119.032	238.465	357.308
T_collina	N6_T_collina-u-4.wav	N6_coll	298.307	116.598	123.336	123.299	242.824	358.794
T_collina	N6_T_collina-u-5.wav	N6_coll	307.054	124.14	118.468	118.376	234.625	351.788
