# Supplementary material for: Southeast Asian clearwing moths buzz like their model bees
Source: Front Zool. 2021 Jul 7;18:35. doi: 10.1186/s12983-021-00419-8 (PMC8262067; doi:10.1186/s12983-021-00419-8)
Supplement: Supplementary file 9 — Additional file 9. Mean wingbeat frequencies (Hz) calculated from slow-motion videos of every studied species. [file 12983_2021_419_MOESM9_ESM.xlsx]

## Sheet: Sheet 1
original video file name	species	frames per second	mean wingbeat frequency (Hz)
C0005	Heterosphecia hyaloptera	500	107
C0006	Heterosphecia hyaloptera	500	105
C0012	Heterosphecia hyaloptera	500	120
C0014	Heterosphecia hyaloptera	500	117.5
C0040	Heterosphecia hyaloptera	500	109
C0041	Heterosphecia hyaloptera	500	116
C0042	Heterosphecia hyaloptera	500	112.5
C0099	Heterosphecia hyaloptera	1000	123
C0107	Heterosphecia hyaloptera	1000	116
C0109	Heterosphecia hyaloptera	500	119
C0110	Heterosphecia hyaloptera	500	113.5
C0112	Heterosphecia hyaloptera	500	118
C0007	Heterosphecia pahangensis	500	117.5
C0079	Heterosphecia pahangensis	500	123
C0080	Heterosphecia pahangensis	500	116.5
C0081	Heterosphecia pahangensis	500	105.5
C0082	Heterosphecia pahangensis	500	116.5
C0083	Heterosphecia pahangensis	500	122
C0070	Heterosphecia pahangensis	500	117.5
C0073	Heterosphecia pahangensis	500	113.5
C0074	Heterosphecia pahangensis	500	109.5
00000_960fps	Heterosphecia pahangensis	959.04	108.5
00003_960fps	Heterosphecia pahangensis	959.04	111
00005_800fps	Heterosphecia pahangensis	800	122
00007_800fps	Heterosphecia pahangensis	800	109
00008_800fps	Heterosphecia pahangensis	800	129
00009_800fps	Heterosphecia pahangensis	800	122.5
C0071	Trigona collina	500	115
C0085A	Trigona collina	500	108
C0085B	Trigona collina	500	123.5
C0085C	Trigona collina	500	134.5
C0058	Amegilla sp.	500	216.5
C0059	Amegilla sp.	500	246
C0060	Amegilla sp.	500	225.5
C0061	Amegilla sp.	500	215.5
C0062	Amegilla sp.	500	247
C0114	Amegilla sp.	1000	263.5
C0014 2	Apis florea	500	196
C0015	Apis florea	500	200
C0021	Apis florea	500	166.5
C0022	Apis florea	500	172
